# Supplementary material for: A SNP in intron 8 of CD46 causes a novel transcript associated with mastitis in Holsteins
Source: BMC Genomics. 2014 Jul 28;15(1):630. doi: 10.1186/1471-2164-15-630 (PMC4124149; doi:10.1186/1471-2164-15-630)
Supplement: Supplementary file 2 — Additional file 2: Table S1. Genetic parameters of the SNP (c. 1033 + 2184 C > T) in 112 species. (XLSX 21 KB) [file 12864_2013_6328_MOESM2_ESM.xlsx]

## Sheet: Sheet1
Table S1.Genetic parameters of the SNP (c. 1033+2184 C>T) in 112 species
	Breed	Subspecies	Country or region of Origin	Number of TT genotype	Number of CC genotype	Number of CT genotype	Number of missing genotype	Total	Frequency of T-allele	Frequency of missing	Minor allele frequency	Heterozygosity	Call rate of genotyping	Chi_squared	p_value	Data
1	Angus	Taurus	United States	488	3916	2750	44	7154	0.260414	0.00611281	0.260414	0.3844	0.993887	0.0305903	0.86249	Illumina BovineSNP50
2	Hereford	Taurus	England	313	900	936	150	2149	0.363425	0.0652458	0.363425	0.435551	0.934754	7.39545	0.00815097	Illumina BovineSNP50
3	Limousin	Taurus	France	127	1822	917	31	2866	0.204292	0.0107007	0.204292	0.319958	0.989299	0.720569	0.402784	Illumina BovineSNP50
4	Charolais	Taurus	France	43	503	290	2	836	0.22488	0.00238663	0.22488	0.34689	0.997613	0.0205501	0.887537	Illumina BovineSNP50
5	Simmental	Taurus	Taurus	174	778	743	11	1695	0.321829	0.00644783	0.321829	0.438348	0.993552	0.0300505	0.86249	Illumina BovineSNP50
6	Japanese Black	Taurus	Janpan	0	41	8	0	49	0.0816327	0	0.0816327	0.163265	1	0.387161	0.583882	Illumina BovineSNP50
7	Hanwoo Korean cattle	Taurus	South Korean	8	31	9	0	48	0.260417	0	0.260417	0.1875	1	12.6439	0.000406952	Illumina BovineSNP50
8	Belgian blue	Taurus	Belgium	0	3	1	0	4	0.125	0	0.125	0.25	1	0.0816327	0.777297	Illumina BovineSNP50
9	Braunvieh	Taurus	Switzerland	4	80	45	13	129	0.205426	0.0915493	0.205426	0.348837	0.908451	0.606517	0.438578	Illumina BovineSNP50
10	Blonde d'Aquitaine	Taurus	France	1	2	2	0	5	0.4	0	0.4	0.4	1	0.138889	0.75183	Illumina BovineSNP50
11	Chianina	Taurus	Italy	1	6	3	0	10	0.25	0	0.25	0.3	1	0.4	0.527089	Illumina BovineSNP50
12	CORRIENTE	Taurus	Spain	1	1	3	0	5	0.5	0	0.5	0.6	1	0.2	0.654721	Illumina BovineSNP50
13	Gelbvieh	Taurus	Germany	5	60	25	0	90	0.194444	0	0.194444	0.277778	1	1.15533	0.294266	Illumina BovineSNP50
14	Maine Anjou	Taurus	France	18	181	102	0	301	0.229236	0	0.229236	0.33887	1	0.507018	0.4795	Illumina BovineSNP50
15	MURRAY GREY	Taurus	Australia	0	3	2	0	5	0.2	0	0.2	0.4	1	0.3125	0.583882	Illumina BovineSNP50
16	NORMANDE	Taurus	France	0	0	1	0	1	0.5	0	0.5	1	1	1	0.317311	Illumina BovineSNP50
17	Piedmontese	Taurus	Italy	0	23	6	0	29	0.103448	0	0.103448	0.206897	1	0.386095	0.583882	Illumina BovineSNP50
18	Pinzgauer	Taurus	Austria	1	3	1	0	5	0.3	0	0.3	0.2	1	1.37188	0.254213	Illumina BovineSNP50
19	Red Poll	Taurus	England	0	3	2	0	5	0.2	0	0.2	0.4	1	0.3125	0.583882	Illumina BovineSNP50
20	Romagnola	Taurus	Italy	6	13	10	0	29	0.37931	0	0.37931	0.344828	1	2.07787	0.157299	Illumina BovineSNP50
21	SALERS	Taurus	France	4	46	32	0	82	0.243902	0	0.243902	0.390244	1	0.276462	0.654721	Illumina BovineSNP50
22	Texas longhorn	Taurus	United States	3	23	18	1	44	0.272727	0.0222222	0.272727	0.409091	0.977778	0.0429688	0.841481	Illumina BovineSNP50
23	SCOTTISH HIGHLAND	Taurus	SCOTTISH	1	2	5	1	8	0.4375	0.111111	0.4375	0.625	0.888889	0.582514	0.4795	Illumina BovineSNP50
24	Senepol	Taurus/Indicus hybrid		1	29	7	0	37	0.121622	0	0.121622	0.189189	1	0.485333	0.527089	Illumina BovineSNP50
25	Shorthorn	Taurus	England	28	46	100	1	174	0.448276	0.00571429	0.448276	0.574713	0.994286	4.55851	0.0338949	Illumina BovineSNP50
26	TARENTAISE	Taurus	France	0	4	1	0	5	0.1	0	0.1	0.2	1	0.0617284	0.806496	Illumina BovineSNP50
27	WHITE PARK	Taurus	Great Britain	0	1	4	0	5	0.4	0	0.4	0.8	1	2.22222	0.138011	Illumina BovineSNP50
28	Romosinuano	Taurus	United States	0	4	4	0	8	0.25	0	0.25	0.5	1	0.888889	0.371093	Illumina BovineSNP50
29	Red Angus	Taurus	Scotland	8	59	19	0	86	0.203488	0	0.203488	0.22093	1	8.72166	0.00355147	Illumina BovineSNP50
30	Merial sample	Taurus	United States	120	1339	778	24	2237	0.227537	0.0106148	0.227537	0.347787	0.989385	0.253281	0.654721	Illumina BovineSNP50
31	Cracker	Taurus	United States	0	8	1	0	9	0.0555556	0	0.0555556	0.111111	1	0.0311419	0.86249	Illumina BovineSNP50
32	Holstein	Taurus	United States	943	24559	10079	32	35581	0.168137	0.000898548	0.168137	0.283269	0.999101	5.6808	0.0179605	Illumina BovineSNP50
33	Finnish Ayrshire	Taurus	Finland	94	345	326	5	765	0.335948	0.00649351	0.335948	0.426144	0.993506	1.54174	0.220671	Illumina BovineSNP50
34	Jersey	Taurus	Channel Islands	9	37	47	0	93	0.349462	0	0.349462	0.505376	1	1.15634	0.294266	Illumina BovineSNP50
35	Brownswiss	Taurus	Switzerland	8	44	22	0	74	0.256757	0	0.256757	0.297297	1	3.61596	0.0577796	Illumina BovineSNP50
36	Guernsey	Taurus	Channel Islands	1	10	12	0	23	0.304348	0	0.304348	0.521739	1	1.23948	0.273322	Illumina BovineSNP50
37	HolsteinxJersey	Taurus	United States	0	0	1	0	1	0.5	0	0.5	1	1	1	0.317311	Illumina BovineSNP50
38	Longhorn	Taurus	United States	1	0	2	1	3	0.666667	0.25	0.333333	0.666667	0.75	0.75	0.402784	Illumina BovineSNP50
39	Welsh Black	Taurus	Wales	0	1	1	0	2	0.25	0	0.25	0.5	1	0.222222	0.654721	Illumina BovineSNP50
40	South Devon	Taurus	England	0	4	0	0	4	0	0	0	0	1	0	0	Illumina BovineSNP50
41	Belted Galloway	Taurus	Scotland	0	1	3	0	4	0.375	0	0.375	0.75	1	1.44	0.236724	Illumina BovineSNP50
42	Kerry	Taurus	Ireland	0	1	2	0	3	0.333333	0	0.333333	0.666667	1	0.75	0.402784	Illumina BovineSNP50
43	Sussex	Taurus	England	0	3	1	0	4	0.125	0	0.125	0.25	1	0.0816327	0.777297	Illumina BovineSNP50
44	Galloway	Taurus	Scotland	0	3	1	0	4	0.125	0	0.125	0.25	1	0.0816327	0.777297	Illumina BovineSNP50
45	Dexter	Taurus	Ireland	0	4	0	0	4	0	0	0	0	1	0	0	Illumina BovineSNP50
46	Devon	Taurus	England	1	2	1	0	4	0.375	0	0.375	0.25	1	0.871111	0.371093	Illumina BovineSNP50
47	Ankole-Watusi	Indicus	Northern Africa	0	2	3	0	5	0.3	0	0.3	0.6	1	0.918367	0.342782	Illumina BovineSNP50
48	Marchigiana	Taurus	Italy	0	3	2	0	5	0.2	0	0.2	0.4	1	0.3125	0.583882	Illumina BovineSNP50
49	Montbeliard	Taurus	France	1	2	2	0	5	0.4	0	0.4	0.4	1	0.138889	0.75183	Illumina BovineSNP50
50	Tuli	Taurus	Zimbabwe	0	1	4	0	5	0.4	0	0.4	0.8	1	2.22222	0.138011	Illumina BovineSNP50
51	Norwegian Red	Taurus	Norway	2	7	12	0	21	0.380952	0	0.380952	0.571429	1	0.939719	0.342782	Illumina BovineSNP50
52	Qinchuan	Taurus	China	0	5	0	0	5	0	0	0	0	1	0	0	Illumina BovineSNP50
53	Hainan	Taurus	China	0	4	1	0	5	0.1	0	0.1	0.2	1	0.0617284	0.806496	Illumina BovineSNP50
54	Luxi	Taurus	China	0	4	1	0	5	0.1	0	0.1	0.2	1	0.0617284	0.806496	Illumina BovineSNP50
55	Mongolian	Taurus	China	1	1	3	0	5	0.5	0	0.5	0.6	1	0.2	0.654721	Illumina BovineSNP50
56	Ehringer	Taurus	Switzerland	0	2	0	0	2	0	0	0	0	1	0	0	Illumina BovineSNP50
57	Groningen Whitehead	Taurus	Netherlands	1	1	1	0	3	0.5	0	0.5	0.333333	1	0.333333	0.583882	Illumina BovineSNP50
58	Lakenvelder	Taurus	United States	0	0	1	0	1	0.5	0	0.5	1	1	1	0.317311	Illumina BovineSNP50
59	Menorquina	Taurus	Spain	0	4	0	0	4	0	0	0	0	1	0	0	Illumina BovineSNP50
60	Toro de Lida fighting bull	Taurus	Spain	1	1	2	0	4	0.5	0	0.5	0.5	1	0	1	Illumina BovineSNP50
61	Rendena	Taurus	Italy	0	2	1	1	3	0.166667	0.25	0.166667	0.333333	0.75	0.12	0.75183	Illumina BovineSNP50
62	Lithuanian White Backed	Taurus	Lithuania	0	2	1	0	3	0.166667	0	0.166667	0.333333	1	0.12	0.75183	Illumina BovineSNP50
63	Lithuanian Light Grey	Taurus	Lithuania	1	1	0	1	2	0.5	0.333333	0.5	0	0.666667	2	0.157299	Illumina BovineSNP50
64	Simmentaler	Taurus	Switzerland	0	3	1	0	4	0.125	0	0.125	0.25	1	0.0816327	0.777297	Illumina BovineSNP50
65	Turkish Grey	Taurus	Turkey	0	6	2	0	8	0.125	0	0.125	0.25	1	0.163265	0.75183	Illumina BovineSNP50
66	Anatolian Black	Taurus	Turkey and Bulgaria	0	4	4	0	8	0.25	0	0.25	0.5	1	0.888889	0.371093	Illumina BovineSNP50
67	Anatolian Southern Yellow	Taurus	Anatolia	1	6	1	0	8	0.1875	0	0.1875	0.125	1	2.78238	0.100348	Illumina BovineSNP50
68	South Anatolian Red	Taurus	Anatolia	1	6	1	0	8	0.1875	0	0.1875	0.125	1	2.78238	0.100348	Illumina BovineSNP50
69	East Anatolian Red	Taurus	Anatolia	0	6	2	0	8	0.125	0	0.125	0.25	1	0.163265	0.75183	Illumina BovineSNP50
70	Zavot			0	4	1	0	5	0.1	0	0.1	0.2	1	0.0617284	0.806496	Illumina BovineSNP50
71	400-RRS bison samples	Bos gaurus		0	166	1	2	167	0.00299401	0.0118343	0.00299401	0.00598802	0.988166	0.00150601	1	Illumina BovineSNP50
72	401-CSP bison samples	Bos gaurus		0	60	0	0	60	0	0	0	0	1	0	0	Illumina BovineSNP50
73	Hool Lake Wood Bison	Bos gaurus		0	7	0	5	7	0	0.416667	0	0	0.583333	0	0	Illumina BovineSNP50
74	Wood Buffalo National Park	Bos gaurus		0	11	0	1	11	0	0.0833333	0	0	0.916667	0	0	Illumina BovineSNP50
75	Fort Niobara	Bos gaurus		0	23	0	3	23	0	0.115385	0	0	0.884615	0	0	Illumina BovineSNP50
76	Sully's Hill	Bos gaurus		0	39	0	1	39	0	0.025	0	0	0.975	0	0	Illumina BovineSNP50
77	Wisent	Bos gaurus		0	53	0	1	53	0	0.0185185	0	0	0.981481	0	0	Illumina BovineSNP50
78	Wind Cave	Bos gaurus		0	102	0	3	102	0	0.0285714	0	0	0.971429	0	0	Illumina BovineSNP50
79	Yellowstone National Park Bison	Bos gaurus		0	20	0	0	20	0	0	0	0	1	0	0	Illumina BovineSNP50
80	Jackson Bison	Bos gaurus		0	18	0	2	18	0	0.1	0	0	0.9	0	0	Illumina BovineSNP50
81	Camp Pendleton Bison	Bos gaurus		0	10	1	0	11	0.0454545	0	0.0454545	0.0909091	1	0.0249433	0.887537	Illumina BovineSNP50
82	The Wilds Bison	Bos gaurus		0	10	0	0	10	0	0	0	0	1	0	0	Illumina BovineSNP50
83	CSU Bison	Bos gaurus		0	11	0	0	11	0	0	0	0	1	0	0	Illumina BovineSNP50
84	Ancient bovid			14	20	11	139	45	0.433333	0.755435	0.433333	0.244444	0.244565	11.352	0.000911119	Illumina BovineSNP50
85	Beefalo	Taurus/Bison hybrid	United States	0	1	0	0	1	0	0	0	0	1	0	0	Illumina BovineSNP50
86	Ndama			23	8	28	0	59	0.627119	0	0.372881	0.474576	1	0.0128223	0.920344	Illumina BovineSNP50
87	Boran	Indicus	eastern Africa	6	18	20	0	44	0.363636	0	0.363636	0.454545	1	0.0140306	0.920344	Illumina BovineSNP50
88	NdamaXBoran	Indicus	eastern Africa	1	15	26	0	42	0.333333	0	0.333333	0.619048	1	6.48214	0.011412	Illumina BovineSNP50
89	Brahman	Indicus	India	0	87	12	0	99	0.0606061	0	0.0606061	0.121212	1	0.412071	0.527089	Illumina BovineSNP50
90	Nelore	Indicus		1	68	2	7	71	0.028169	0.0897436	0.028169	0.028169	0.910256	16.7359	4.87e-05	Illumina BovineSNP50
91	Guzerat	Indicus	India	0	3	0	0	3	0	0	0	0	1	0	0	Illumina BovineSNP50
92	Sahiwal	Taurus		0	12	0	0	12	0	0	0	0	1	0	0	Illumina BovineSNP50
93	Gir	Indicus	India	0	29	1	0	30	0.0166667	0	0.0166667	0.0333333	1	0.00861821	1	Illumina BovineSNP50
94	Cholistani			0	6	0	0	6	0	0	0	0	1	0	0	Illumina BovineSNP50
95	Dhanni	Indicus		0	7	0	0	7	0	0	0	0	1	0	0	Illumina BovineSNP50
96	Lohani	Indicus		0	4	1	0	5	0.1	0	0.1	0.2	1	0.0617284	0.806496	Illumina BovineSNP50
97	Tharparkar	Indicus	India	0	7	0	0	7	0	0	0	0	1	0	0	Illumina BovineSNP50
98	Red Sindhi	Indicus		0	5	0	0	5	0	0	0	0	1	0	0	Illumina BovineSNP50
99	Achai			0	7	0	0	7	0	0	0	0	1	0	0	Illumina BovineSNP50
100	Mixed/crossbred cattle			44	243	186	1	473	0.289641	0.0021097	0.289641	0.393235	0.99789	0.931704	0.342782	Illumina BovineSNP50
101	Beefmaster	Taurus/Indicus hybrid	United States	1	14	9	0	24	0.229167	0	0.229167	0.375	1	0.0905529	0.764177	Illumina BovineSNP50
102	Santa Gertrudis	Taurus/Indicus hybrid		1	15	8	0	24	0.208333	0	0.208333	0.333333	1	0.00265928	1	Illumina BovineSNP50
103	Canchim	Taurus/Indicus hybrid	Brazil	1	23	7	1	31	0.145161	0.03125	0.145161	0.225806	0.96875	0.25192	0.654721	Illumina BovineSNP50
104	Sheko	Bos taurus	Ethiopian	0	16	4	0	20	0.1	0	0.1	0.2	1	0.246914	0.654721	Illumina BovineSNP50
105	Africander	Bos taurus	South Africa.	4	0	0	0	4	1	0	0	0	1	0	0	Illumina BovineSNP50
106	Gaur	Bos gaurus	South Asia and Southeast Asia.	0	47	0	0	47	0	0	0	0	1	0	0	Illumina BovineSNP50
107	Yak	Bos grunniens and Bos mutus	south Central Asia	0	15	1	1	16	0.03125	0.0588235	0.03125	0.0625	0.941176	0.0166493	0.920344	Illumina BovineSNP50
108	Banteng	Bos javanicus	Southeast Asia.	0	4	0	0	4	0	0	0	0	1	0	0	Illumina BovineSNP50
109	Water buffalo			0	12	0	0	12	0	0	0	0	1	0	0	Illumina BovineSNP50
110	Cape buffalo	Syncerus caffer	Cape	0	8	0	0	8	0	0	0	0	1	0	0	Illumina BovineSNP50
111	Congo buffalo	Syncerus caffer	Congo	0	3	0	0	3	0	0	0	0	1	0	0	Illumina BovineSNP50
112	Chinese Holstein cow	Taurus	China	4	102	124	0	230	0.23913							direct sequencing
Total				2521	36350	17811		56682	0.19908
